# Supplementary material for: A data set for electric power consumption forecasting based on socio-demographic features: Data from an area of southern Colombia
Source: Data Brief. 2020 Feb 6;29:105246. doi: 10.1016/j.dib.2020.105246 (PMC7021543; doi:10.1016/j.dib.2020.105246)
Supplement: Multimedia component 1 [file mmc1.xml]

<?xml version="1.0" encoding="utf-8" standalone="no"?>
<data>
  <datasets>
    <author>jorge.parraga@usach.cl</author>
    <type>1</type>
    <dataset>
      <name>PCSTCOL: Power consumption data from an area of southern Colombia</name>
      <caption />
      <description>Herein, we introduce a dataset concerning electric-power consumption-related features registered in seven main municipalities of Nariño, Colombia, from December 2010 to May 2016. The dataset consists of 4427 socio-demographic characteristics, and 6 power-consumption-referred measured values. Data were fully collected by the company Centrales Eléctricas de Nariño (CEDENAR) according to the client consumption records. Power consumption data collection was carried following a manual procedure where</description>
      <filetype>
        <name />
      </filetype>
      <filesize />
      <source>0</source>
      <sourcename>Original Data</sourcename>
      <access>
        <type>1</type>
        <name>Data available in data repository</name>
        <reponame>Mendeley Data</reponame>
        <PersistentId>10.17632/xbt7scz5ny.3 </PersistentId>
        <deeplinkurl>https://data.mendeley.com/datasets/xbt7scz5ny/3</deeplinkurl>
      </access>
    </dataset>
  </datasets>
</data>
